# Supplementary material for: Elevation of Fatty Acid Biosynthesis Metabolism Contributes to Zhongshengmycin Resistance in Xanthomonas oryzae
Source: Antibiotics (Basel). 2021 Sep 25;10(10):1166. doi: 10.3390/antibiotics10101166 (PMC8532796; doi:10.3390/antibiotics10101166)
Supplement: Supplementary file 1 [file antibiotics-10-01166-s001.zip]

Archive with 1 entries (1 files):
- antibiotics-1362739-supplementary.pdf
